# Supplementary material for: A fixed-dose randomized controlled trial of olanzapine for psychosis in Parkinson disease
Source: F1000Res. 2013 Jul 9;2:150. [Version 1] doi: 10.12688/f1000research.2-150.v1 (PMC3907164; doi:10.12688/f1000research.2-150.v1)
Supplement: Negative results from a randomized controlled trial of olanzapine for psychosis in Parkinson disease: data, CONSORT checklist and initial study protocol — CONSORT checklist Subject characteristics at study entry: S#, subject ID for this study; DRUG, olanzapine dose (mg) this patient took; ADJUST, whether the dose of antiparkinsonian medication was adjusted at the week 2 visit. For remaining columns, the trailing zero in the column heading refers to the score at the baseline (week 0) visit; see Methods section for references. BPRST, BPRS total score; BPRSP, BPRS psychosis items subscore; PDQ, PDQ39 score; BDI, Beck Depression Inventory; HamD, Hamilton Depression Rating Scale; CGIMDo/a, Clinical Global Impression score for overall clinical state as rated by investigator; INS, insomnia score from sleep rating scale; HYPIN, hypersomnia score from sleep rating scale; SEADLS, Schwab-England score; BlindKB, investigator guess at week 4 as to drug assignment; BlindPt., patient guess at week 4 as to drug assignment. Outcomes other than blinded BPRS ratings: S#, subject ID for this study; DRUG, olanzapine dose (mg) this patient took; ADJUST, whether the dose of antiparkinsonian medication was adjusted at the week 2 visit; change, details of that change; use0-2, analyze this subject’s data in the ANOVA for weeks 0-2; use2-4, analyze this subject’s data in the ANOVA for weeks 2-4; WD, ended study participation early; WDSE, withdrew from study because of side effects; WDnowork, withdrew from study because of lack of benefit; WDcure, withdrew from study because subject pronounced self “cured” after one dose; SAEs, serious adverse events; mild SEs, mild side effects; other, other comments on efficacy or side effects; handed, right- or left-handed. For remaining columns, the trailing numeral in the column heading refers to the score at the visit from week 0, 2, or 4. See Methods section for additional information. VH, visual hallucinations present; AH, auditory hallucinations present; Del, delusions present; BPRST, BPRS total score; BPRSP, BPRS psychosis items subscore; 1UPDRS, UPDRS subscale 1; 2UPDRS, UPDRS subscale 2 (etc.); PDQ, [file f1000research-2-1686-s0000.tgz › PDOlanz_no_PHI.csv]

S#	DRUG	ADJUST	change	use0-2	use2-4	WD	WDSE	WDnowork	WDcure	SAEs	mild SEs	other	age	sex	handed	VH0	AH0	Del0	MMSE0	BPRS-T0	BPRS-P0	1UPDRS0	2UPDRS0	3UPDRS0	4UPDRS0	PDQ0	BDI0	HamD0	CGIMDoverall0	VH2	AH2	Del2	MMSE2	BPRS-T2	BPRS-P2	1UPDRS2	2UPDRS2	3UPDRS2	4UPDRS2	PDQ2	BDI2	CGIMDoverall2	CGIMDimprove2	CGIMDhallimpro2	CGIPTimprove2	CGIPThallimpr2	CGICGimprove2	CGICGhallimpr2	VH4
104	5	n		FALSE	FALSE	TRUE	TRUE	FALSE	FALSE	hip fx, pneumo		worse PD	76	m	r	y	n	n	25			8		43	3	80	18	9	4	y	n	y	25			9		43.5	3	81	10	6	6		6		7
108	5	n		FALSE	FALSE	TRUE	TRUE	FALSE	TRUE			"cured"	76	f	r	y	y	y	24	30	10	5	26	43	2			6	3
111	2.5	n		FALSE	FALSE	TRUE	TRUE	FALSE	FALSE		y (kind not stated)		59	f	r	y	y	n	30	31	7	2	11	8	3	65	8	3	3					32	7					77	6			2	5.5		6
115	2.5	n		FALSE	FALSE	TRUE	TRUE	FALSE	FALSE			worse PD	68	f	r	y	y	n	29	28	7	2	13	28	6	30	0	7	2
124	2.5	n		FALSE	FALSE	TRUE	TRUE	FALSE	FALSE		confused		79	m	r	y	n	n	22	39	12	4	26	43	0	56	11	7	3	y	n	n								57	12	5	5.5		5	5	6	6	y
102	0	n		TRUE	FALSE	TRUE	FALSE	TRUE	FALSE			no efficacy	77	f	r	y	n	y	23	37	7	7		27	6	66	15	19	5	y	y	y	24	57	12	7		16.5	5	94	17	6	4		5		6
105	0	n		TRUE	FALSE	TRUE	TRUE	FALSE	FALSE	Died, MI			77	f	r	y	n	n	25			1		39.5	0	47	2	0	3	n	n	n	23	29	7	0		29.5	0	47	3	3	3		2		2
121	2.5	n		TRUE	FALSE	TRUE	TRUE	FALSE	FALSE			worse PD	81	m	r	y	y	y	26	42	14	8	27	32.5	0	63	17	4	5	y	n	y	27	44	8	9	31	42	2	90	17	5	6	4	6	4	6	4
101	10	n		TRUE	TRUE	FALSE	FALSE	FALSE	FALSE				61	m	r	y	y	?	28	40	8	7	14	49	1	71	4	19	5	y	?	y	25	43	9	8	27	56	1	85	15	5	6		6		6		n
103	5	n		TRUE	TRUE	TRUE	TRUE	FALSE	FALSE	delirium NOS			67	f	r	y	n	n	30	36	9	6		20	3	85	13	25	4	y	n	n	28	34	9	7		29	4		11	4	5		6		6
106	0	n		TRUE	TRUE	FALSE	FALSE	FALSE	FALSE				76	m	r	n	y	n	30	25	6	4	11	22	0	19	5	2	3	n	y	n	30	28	6	3	9	23.5	0	24	9	3	3		3		4		y
107	2.5	y	up 50mg immediate release carbidopa-levodopa	TRUE	TRUE	FALSE	FALSE	FALSE	FALSE				68	f	r	y	y	n	23	35	6	6	19	16.5	2	60	15	5	3	y	y	n	25	30	7	6	14	25.5	2	82	10	2	3		5		5.5		n
109	5	n		TRUE	TRUE	FALSE	FALSE	FALSE	FALSE				72	f	r	y	y	n	25	35	7	6	17	41	3	51	4	8	5	n	n	n	26	47	14	5	15	44.5	2	61	16	4	3	3	4	4	5	4	n
110	0	y	up 200mg Sinemetﾮ CR	TRUE	TRUE	FALSE	FALSE	FALSE	FALSE				60	m	r	y	n	n	30	39	9	7	25	25.5	7	100	21	16	5	n	n	n	29	24	4	3	27.5	45.5	4	102	18	4	2	1	3	2	3	2	y
112	2.5	y	up 200mg Sinemetﾮ CR	TRUE	TRUE	FALSE	FALSE	FALSE	FALSE		transient epistaxis		69	f	r	y	n	n	30	31	8	2	21	37	5	78	8	6	3	y	n	n	29	30	7	2	17	45.5	3	74	7	3	4	3	5	3	5	4	y
113	0	n		TRUE	TRUE	FALSE	FALSE	FALSE	FALSE		nausea		72	f	r	y	n	n	27	35	8	6	9	24	2	64	5	7	4	y	n	y	26	30	8	7	9	24		69	12	4	4	4	4	3	4	4	y
114	5	y	up 150mg immediate release carbidopa-levodopa	TRUE	TRUE	FALSE	FALSE	FALSE	FALSE				67	m	r	n	n	y	30	32	4	3	7	15.5	0	7	0	9	3	n	n	y	30	25	4	1	11	18.5	1	10	0	2	4	4	4	4	4	4	n
116	5	n		TRUE	TRUE	FALSE	FALSE	FALSE	FALSE				67	f	r	y	y	y	30	36	8	5	22	23.5	5	70	15	22	3	n	n	n	30	30	5	3	19	19.5	3	59	20	1	1	1	2	2	1	2	n
117	0	n		TRUE	TRUE	FALSE	FALSE	FALSE	FALSE			worse PD	67	m	r	y	y	n	28	29	7	4	9	11.5	2	23	10	5	3	y	y	n	29	29	8	3	11	21.5	3	17	6	2	3	3	4	4	5	4	y
118	0	n		TRUE	TRUE	FALSE	FALSE	FALSE	FALSE				65	m	r	y	y	n	26	31	8	6	12	35	0	32	13	9	4	y	y	n	29	36	8	4	11	25.5	0		17	4	5	4	5	5	3	3	n
119	5	n		TRUE	TRUE	FALSE	FALSE	FALSE	FALSE		low mood s/p wk1		79	m	r	y	y	y	25	36	10	7	18	39	0	74	28	10	5	y	y	y	25	52	15	8	23	41.5	0	78	23	5	3	3	3	4	3	4	y
120	5	n		TRUE	TRUE	FALSE	FALSE	FALSE	FALSE				75	m	r	y	y	y	25	29	7	5	14	23	1	44	10	4	4	n	n	n	28	27	5	1	14	34	1	40	11	4	3	2	2	3	3	2	n
122	0	n		TRUE	TRUE	FALSE	FALSE	FALSE	FALSE				69	m	r	y	y	y	27	42	12	6	15	37.5	0	61	13	11	5	y	y	y	28	39	11	5	12	33	0	50	14	5	4	4	3	3	5	5	y
123	0	n		TRUE	TRUE	FALSE	FALSE	FALSE	FALSE				79	m	r	y	y	n	22	40	6	8	26	48	0	66	7	9	5	y	y	n	23	38	7	5	22	39.5	0	68	10	4	3	2	3	3	2	2	y
[truncated: 34 more columns]
