# Supplementary material for: A fixed-dose randomized controlled trial of olanzapine for psychosis in Parkinson disease
Source: F1000Res. 2013 Jul 9;2:150. [Version 1] doi: 10.12688/f1000research.2-150.v1 (PMC3907164; doi:10.12688/f1000research.2-150.v1)
Supplement: Negative results from a randomized controlled trial of olanzapine for psychosis in Parkinson disease: data, CONSORT checklist and initial study protocol — CONSORT checklist Subject characteristics at study entry: S#, subject ID for this study; DRUG, olanzapine dose (mg) this patient took; ADJUST, whether the dose of antiparkinsonian medication was adjusted at the week 2 visit. For remaining columns, the trailing zero in the column heading refers to the score at the baseline (week 0) visit; see Methods section for references. BPRST, BPRS total score; BPRSP, BPRS psychosis items subscore; PDQ, PDQ39 score; BDI, Beck Depression Inventory; HamD, Hamilton Depression Rating Scale; CGIMDo/a, Clinical Global Impression score for overall clinical state as rated by investigator; INS, insomnia score from sleep rating scale; HYPIN, hypersomnia score from sleep rating scale; SEADLS, Schwab-England score; BlindKB, investigator guess at week 4 as to drug assignment; BlindPt., patient guess at week 4 as to drug assignment. Outcomes other than blinded BPRS ratings: S#, subject ID for this study; DRUG, olanzapine dose (mg) this patient took; ADJUST, whether the dose of antiparkinsonian medication was adjusted at the week 2 visit; change, details of that change; use0-2, analyze this subject’s data in the ANOVA for weeks 0-2; use2-4, analyze this subject’s data in the ANOVA for weeks 2-4; WD, ended study participation early; WDSE, withdrew from study because of side effects; WDnowork, withdrew from study because of lack of benefit; WDcure, withdrew from study because subject pronounced self “cured” after one dose; SAEs, serious adverse events; mild SEs, mild side effects; other, other comments on efficacy or side effects; handed, right- or left-handed. For remaining columns, the trailing numeral in the column heading refers to the score at the visit from week 0, 2, or 4. See Methods section for additional information. VH, visual hallucinations present; AH, auditory hallucinations present; Del, delusions present; BPRST, BPRS total score; BPRSP, BPRS psychosis items subscore; 1UPDRS, UPDRS subscale 1; 2UPDRS, UPDRS subscale 2 (etc.); PDQ, [file f1000research-2-1686-s0000.tgz › OlanzTimeZero_no_PHITI.csv]

Subject ID	DRUG (mg)	ADJUST	Age	Sex	MMSE0 score	BPRS-T0 score	BPRS-P0 score	PDQ0 score	BDI0 score	HDRS score	CGIMDo/a0 score	INS0 score	HYPIN0 score	SEADLS0 score (%)	BlindKB	BlindPt.
102	0	n	77	f	23	37	7	66	15	19	5	10	2	60	olanz.	pla
105	0	n	77	f	25			47	2	0	3	1	2	85	pla	olanz.
106	0	n	76	m	30	25	6	19	5	2	3	1	2	90	2.5	pla
110	0	y	60	m	30	39	9	100	21	16	5	6	2	60	2.5	olanz.
113	0	n	72	f	27	35	8	64	5	7	4	0	0		2.5	pla
117	0	n	67	m	28	29	7	23	10	5	3	4	0	95	2.5	olanz.
118	0	n	65	m	26	31	8	32	13	9	4	11	1	85	2.5	olanz.
122	0	n	69	m	27	42	12	61	13	11	5	3	3	80	pla	pla
123	0	n	79	m	22	40	6	66	7	9	5	2	2	55	2.5	olanz.
107	2.5	y	68	f	23	35	6	60	15	5	3	1	4	70	2.5	olanz.
111	2.5	n	59	f	30	31	7	65	8	3	3	6	1	98	5	olanz.
112	2.5	y	69	f	30	31	8	78	8	6	3	6	2	50	2.5	olanz.
115	2.5	n	68	f	29	28	7	30	0	7	2	5	2	95	5	olanz
121	2.5	n	81	m	26	42	14	63	17	4	5	2	5	40	5	olanz.
124	2.5	n	79	m	22	39	12	56	11	7	3	4	0	80	5	olanz
103	5	n	67	f	30	36	9	85	13	25	4	8	3	70	olanz.	olanz.
104	5	n	76	m	25			80	18	9	4	2	3	45	olanz.	olanz.
108	5	n	76	f	24	30	10			6	3				5	olanz
109	5	n	72	f	25	35	7	51	4	8	5	1	1	75	2.5	olanz.
114	5	y	67	m	30	32	4	7	0	9	3	1	1	100	pla	pla
116	5	n	67	f	30	36	8	70	15	22	3	3	0	85	2.5	olanz.
119	5	n	79	m	25	36	10	74	28	10	5	0	6	75	2.5	olanz.
120	5	n	75	m	25	29	7	44	10	4	4	3	4	75	2.5	olanz.
101	10	n	61	m	28	40	8	71	4	19	5	0	2	40	olanz.	olanz.
